# Supplementary material for: Disease Severity- and Hormonal Status-Dependent Alterations of EGF and MIF in the Serum of Endometriosis Patients
Source: Int J Mol Sci. 2025 Jul 12;26(14):6695. doi: 10.3390/ijms26146695 (PMC12294931; doi:10.3390/ijms26146695)
Supplement: Supplementary file 1 [file ijms-26-06695-s001.zip]

Archive with 1 entries (1 files):
- ijms-3642777-supplementary.pdf
